# Supplementary material for: Factors Influencing Acromial and Scapular Spine Strain after Reverse Total Shoulder Arthroplasty: A Systematic Review of Biomechanical Studies
Source: J Clin Med. 2022 Jan 12;11(2):361. doi: 10.3390/jcm11020361 (PMC8778957; doi:10.3390/jcm11020361)
Supplement: Supplementary file 1 [file jcm-11-00361-s001.zip]

Archive with 4 entries (3 files):
- jcm-1488498-supplementary/
- jcm-1488498-supplementary/Supplemental material S1_PRISMA_2020_checklist.pdf
- jcm-1488498-supplementary/Supplemental material S2_PROSPERO public record.pdf
- jcm-1488498-supplementary/Supplemental material S3_search strategy.pdf
